# Supplementary material for: Targeting GLI1 Transcription Factor for Restoring Iodine Avidity with Redifferentiation in Radioactive-Iodine Refractory Thyroid Cancers
Source: Cancers (Basel). 2022 Mar 31;14(7):1782. doi: 10.3390/cancers14071782 (PMC8997411; doi:10.3390/cancers14071782)
Supplement: Supplementary file 1 [file cancers-14-01782-s001.zip]

Archive with 1 entries (1 files):
- cancers-1638255-supplementary.pdf
